# Supplementary material for: The Effect of Perinatal Exposure to Cafeteria Diet and Physical Activity on Diet Preference, Anxiety-like and Depressive-like Behavior, and Memory in Female and Male Offspring Rats
Source: Nutrients. 2026 Jul 4;18(13):2175. doi: 10.3390/nu18132175 (PMC13364095; doi:10.3390/nu18132175)
Supplement: Supplementary file 1 [file nutrients-18-02175-s001.zip]

Archive with 1 entries (1 files):
- nutrients-4377634-supplementary.pdf
